# Supplementary material for: Evaluation of the Potential Cytoprotective Effect of Melatonin in Comparison with Vitamin E and Trolox against Cd2+-Induced Toxicity in SH-SY5Y, HCT 116, and HepG2 Cell Lines
Source: Int J Mol Sci. 2024 Jul 24;25(15):8055. doi: 10.3390/ijms25158055 (PMC11312335; doi:10.3390/ijms25158055)
Supplement: Supplementary file 1 [file ijms-25-08055-s001.zip]

Archive with 1 entries (1 files):
- ijms-3067228-supplementary.pdf
